# Supplementary material for: Origin, Divergence, and Phylogeny of Asexual Epichloë Endophyte in Elymus Species from Western China
Source: PLoS One. 2015 May 13;10(5):e0127096. doi: 10.1371/journal.pone.0127096 (PMC4430518; doi:10.1371/journal.pone.0127096)
Supplement: S1 Table — Note: The ND indicate no sequence detected. (XLS) [file pone.0127096.s003.xls]

## Sheet: Supplementary Table 1
Isolate	Host Species	Host Tribe	Accesion	Locality	tubB	Haplotype (tubB)	tef A	Haplotype (tefA)
Epichloë amarillans	Agrostis hyemalis	Aveneae	ATCC 200744	North America	L06959	Htub 17	AF231192	Htef 2
Epichloë amarillans	Elymus virginicus	Triticeae	E1087	North America	AF457478	Htub 17	AF457518	Htef 27
Epichloë amarillans	Sphenopholis obtusata	Aveneae	ATCC 200743	North America	L06958	Htub 17	AF231191	Htef 1
Epichloë aotearoae	Echinopogon ovatus	Aveneae	MYA-1193	Oceania	AF323371	Htub 12	AF323392	Htef 21
Epichloë aotearoae	Echinopogon ovatus	Aveneae	MYA-1229	Oceania	GQ422364	Htub 35	ND	ND
Epichloë australiensis	Echinopogon ovatus	Aveneae	CBS 109346	Oceania	copy 1: AF323379 copy 2: AF323381	copy 1: Htub 8 copy 2: Htub 10	copy 1: AF323400 copy 2: AF323402	copy 1: Htef 12 copy 2: Htef 12
Epichloë baconii	Agrostis stolonifera	Aveneae	ATCC 76552	Europe	L06961	Htub 55	AF231193	Htef 3
Epichloë baconii	Agrostis tenuis	Aveneae	ATCC 90167	Europe	L78279	Htub 55	AF231194	Htef 4
Epichloë baconii	Calamagrostis villosa	Aveneae	ATCC 200745	Europe	L78270	Htub 57	AF231196	Htef 5
Epichloë brachyelytri	Brachyelytrum erectum	Brachypodieae	ATCC 201561	North America	AF062427	Htub 1	AF231200	Htef 7
Epichloë brachyelytri	Brachyelytrum erectum	Brachypodieae	ATCC 200752	North America	L78271	Htub 58	AF231197	Htef 6
Epichloë bromicola	Bromus benekenii	Bromeae	AL8918/1	Europe	AY033369	Htub 21	AY033344	Htef 8
Epichloë bromicola	Bromus benekenii	Bromeae	AL8923/2	Europe	AY033371	Htub 11	AY033346	Htef 8
Epichloë bromicola	Bromus erectus	Bromeae	ATCC 200749	Europe	L78289	Htub 63	AF231202	Htef 8
Epichloë bromicola	Bromus erectus	Bromeae	ATCC 200750	Europe	L78290	Htub 64	AF231203	Htef 9
Epichloë bromicola	Hordelymus europaeus	Triticeae	e362	Europe	AF457488	Htub 21	AF457528	Htef 8
Epichloë bromicola	Hordeum brevisubulatum	Triticeae	e3645	Europe	AY137612	Htub 20	AF532922	Htef 35
Epichloë bromicola	Elymus excelsus	Triticeae	NI_201201	Asia (Yongdeng,Gansu,China)	KJ585731	Htub 20	KJ585716	Htef 60
Epichloë bromicola	Elymus excelsus	Triticeae	NI_201203	Asia (Gulang,Gansu,China)	KJ585732	Htub 20	KJ585717	Htef 60
Epichloë bromicola	Elymus tibeticus	Triticeae	NI_201206	Asia (Tianzhu,Gansu,China)	KJ585733	Htub 65	KJ585718	Htef 35
Epichloë bromicola	Elymus dahuricus	Triticeae	NI_201208	Asia (Shandan,Gansu,China)	KJ585734	Htub 20	KJ585720	Htef 61
Epichloë bromicola	Elymus tangutorum	Triticeae	NI_201209	Asia (Shandan,Gansu,China)	KJ585735	Htub 20	ND	ND
Epichloë bromicola	Elymus tangutorum	Triticeae	NI_201210	Asia (Sunan,Gansu,China)	KJ585736	Htub 20	KJ585721	Htef 35
Epichloë bromicola	Elymus tangutorum	Triticeae	NI_201213	Asia (Guinan,Qinghai,China)	KJ585737	Htub 20	KJ585722	Htef 62
Epichloë bromicola	Elymus excelsus	Triticeae	NI_201214	Asia (Guinan,Qinghai,China)	KJ585738	Htub 20	KJ585723	Htef 40
Epichloë bromicola	Elymus tangutorum	Triticeae	NI_201216	Asia (Tongde,Qinghai,China)	KJ585739	Htub 20	KJ585724	Htef 63
Epichloë bromicola	Elymus excelsus	Triticeae	NI_201218	Asia (Xinghai,Qinghai,China)	KJ585740	Htub 20	KJ585725	Htef 40
Epichloë bromicola	Elymus tangutorum	Triticeae	NI_201221	Asia (Jianzha,Qinghai,China)	KJ585741	Htub 20	KJ585726	Htef 60
Epichloë bromicola	Elymus dahuricus var. cylindricus	Triticeae	NI_201222	Asia (Zeku,Qinghai,China)	KJ585742	Htub 20	KJ585727	Htef 40
Epichloë bromicola	Elymus nutans	Triticeae	NI_201302	Asia (Maqu,Gansu,China)	KJ585743	Htub 20	KJ585728	Htef 64
Epichloë bromicola	Elymus dahuricus	Triticeae	NI_201306	Asia (Yuzhong,Gansu,China)	KJ585744	Htub 20	KJ585729	Htef 60
Epichloë bromicola	Elymus dahuricus var. cylindricus	Triticeae	NI_201308	Asia (Haiyuan,Ningxia,China)	KJ585745	Htub 20	KJ585730	Htef 60
Epichloë bromicola	Elymus tangutorum	Triticeae	NI_201207	Asia (Minle,Gansu,China)	ND	ND	KJ585719	Htef 35
Epichloë bromicola	Elymus repens	Triticeae	AL0814/1	Asia	GU325782	Htub 36	KC296739	Htef 59
Epichloë bromicola	Roegneria kamoji	Triticeae	Rnj4201	Asia	DQ134039	Htub 21	DQ134033	Htef 39
Epichloë bromicola	Leymus chinensis	Triticeae	gi|407180308	Asia	JN819475	Htub 20	JN819464	Htef 55
Epichloë bromicola	Leymus chinensis	Triticeae	gi|407180310	Asia	JN819476	Htub 20	JN819465	Htef 55
Epichloë bromicola	Leymus chinensis	Triticeae	gi|407180316	Asia	JN819479	Htub 43	JN819468	Htef 55
Epichloë bromicola	Leymus chinensis	Triticeae	gi|407180328	Asia	JN819485	Htub 43	JN819474	Htef 55
Epichloë cabralii	Phleum alpinum	Aveneae	Phc682	South America	copy 1: AY707746 copy 2: AY707720	copy 1: Htub 15 copy 2: Htub 24	copy 1: AY707683 copy 2: AY707672	copy 1: Htef 38 copy 2: Htef 37
Epichloë canadensis	Elymus canadensis	Triticeae	CWR 5	North America	copy 1: JN886778 copy 2: JN886777	copy 1: Htub 44 copy 2: Htub 7	copy 1: JN886775 copy 2: JN886776	copy 1: Htef 56 copy 2: Htef 57
Epichloë chisosa	Achnatherum eminens	Stipeae	ATCC 64037	North America	copy 1: AF457470 copy 2: AF457471 copy 3: AF457472	copy 1: Htub 17 copy 2: Htub 18 copy 3: Htub 10	copy 1: AF457508 copy 2: AF457509 copy 3: AF457510	copy 1: Htef 24 copy 2: Htef 25 copy 3: Htef 26
Epichloë coenophiala	Schedonorus arundinaceus	Poeae	ATCC 90664	ND	copy 1: L06964 copy 2: L06951 copy 3: X56847	copy 1: Htub 15 copy 2: Htub 8 copy 3: Htub 66	copy 1: ND copy 2: ND copy 3: ND	copy 1: ND copy 2: ND copy 3: ND
Epichloë danica	Hordelymus europaeus	Triticeae	D2_5	Europe	copy 1: JF718475 copy 2: JF718476	copy 1: Htub 11 copy 2: Htub 42	copy 1: JF718528 copy 2: JF718529	copy 1: Htef 8 copy 2: Htef 54
Epichloë disjuncta	Hordelymus europaeus	Triticeae	A4_5	Europe	copy 1: JF718440 copy 2: JF718441	copy 1: Htub 38 copy 2: Htub 41	copy 1: JF718493 copy 2: JF718494	copy 1: Htef 51 copy 2: Htef 52
Epichloë disjuncta	Hordelymus europaeus	Triticeae	A1_1	Europe	copy 1: JF718437 copy 2: JF718438	copy 1: Htub 38 copy 2: Htub 39	copy 1: JF718490 copy 2: JF718491	copy 1: Htef 51 copy 2: Htef 52
Epichloë disjuncta	Hordelymus europaeus	Triticeae	C5a_1	Europe	copy 1: JF718469 copy 2: JF718470	copy 1: Htub 38 copy 2: Htub 39	copy 1: JF718522 copy 2: JF718523	copy 1: Htef 51 copy 2: Htef 52
Epichloë elymi	Elymus canadensis	Triticeae	ATCC 201551	North America	L06962	Htub 7	AF231209	Htef 11
Epichloë elymi	Elymus villosus	Triticeae	ATCC 201555	North America	AF250743	Htub 7	AF457499	Htef 11
Epichloë elymi	Elymus virginicus	Triticeae	MP-III	North America	L78273	Htub 7	AF231208	Htef 11
Epichloë festucae	Festuca rubra subsp. rubra	Poeae	ATCC 90661	North America	L06955	Htub 8	AF231210	Htef 12
Epichloë festucae	Koeleria pyramidata	Aveneae	E1157	ND	AF250747	Htub 8	AF231215	Htef 12
Epichloë festucae var. lolii	Lolium perenne	Poeae	e135	Europe	AY865628	Htub 8	AF457540	Htef 12
Epichloë festucae var. lolii	Lolium perenne subsp. perenne	Poeae	e135	ND	KC936144	Htub 8	ND	ND
Epichloë festucae var. lolii	Lolium perenne	Poeae	Lp1	Europe	L20304	Htub 56	ND	ND
Epichloë funkii	Achnatherum robustum	Stipeae	e4096	North America	copy 1: AF457489 copy 2: AF457490	copy 1: Htub 7 copy 2: Htub 8	copy 1: AF457533 copy 2: AF457534	copy 1: Htef 12 copy 2: Htef 30
Epichloë gansuensis	Achnatherum inebrians	Stipeae	E7080	Asia	EF422756	Htub 26	ND	ND
Epichloë gansuensis	Achnatherum inebrians	Stipeae	E7082	Asia	EF422757	Htub 26	ND	ND
Epichloë gansuensis	Achnatherum pekinense	Stipeae	E7358	Asia	KC936101	Htub 45	ND	ND
Epichloë gansuensis var. inebrians	Achnatherum inebrians	Stipeae	ATCC MYA-1187	Asia	AF457494	Htub 22	AF457538	Htef 32
Epichloë glyceriae	Glyceria striata	Meliceae	ATCC 200747	North America	L78275	Htub 59	AF231216	Htef 13
Epichloë glyceriae	Glyceria striata	Meliceae	ATCC 200755	North America	L78276	Htub 59	AF231217	Htef 14
Epichloë guerinii	Melica ciliata	Meliceae	CBS 112036	Europe	copy 1: EF422754 copy 2: EF422755	copy 1: Htub 9 copy 2: Htub 25	copy 1: ND copy 2: ND	copy 1: ND copy 2: ND
Epichloë liyangensis	Poa pratensis ssp. pratensis	Poeae	Ply9101	Asia	copy 1: HM475156 copy 2: HM475160	copy 1: Htub 21 copy 2: Htub 15	copy 1: HM475168 copy 2: HM475164	copy 1: Htef 49 copy 2: Htef 36
Epichloë liyangensis	Poa pratensis ssp. pratensis	Poeae	Ply9102	Asia	copy 1: HM475157 copy 2: HM475161	copy 1: Htub 27 copy2: Htub 37	copy 1: HM475169 copy 2: HM475165	copy 1: Htef 50 copy 2: Htef 36
Epichloë typhina	Poa trivialis	Poeae	E5001	Europe	KC936103	Htub 46	ND	ND
Epichloë typhina	Poa trivialis	Poeae	E5002	Europe	KC936104	Htub 47	ND	ND
Epichloë typhina	Brachypodium pinnatum	Brachypodieae	E5240	Europe	KC936105	Htub 42	ND	ND
Epichloë typhina	Brachypodium pinnatum	Brachypodieae	E5319	Europe	KC936110	Htub 29	ND	ND
Epichloë typhina	Brachypodium pinnatum	Brachypodieae	E5232	Europe	KC936111	Htub 39	ND	ND
Epichloë typhina	Brachypodium pinnatum	Brachypodieae	E5303	Europe	KC936112	Htub 48	ND	ND
Epichloë typhina	Lolium perenne	Poeae	ATCC 200736	Europe	X52616	Htub 61	ND	ND
Epichloë hordelymi	Hordelymus europaeus	Triticeae	e361	Europe	copy 1: AF457486 copy 2: AF457487	copy 1: Htub 19 copy 2: Htub 20	copy 1: AF457527 copy 2: AF457526	copy 1: Htef 29 copy 2: Htef 28
Epichloë melicicola	Melica decumbens	Meliceae	MYA-1190	Africa	copy 1: AF323384 copy 2: AF323386	copy 1: Htub 13 copy 2: Htub 12	copy 1: ND copy 2: AF323406	copy 1: ND copy 2 : Htef 21
Epichloë mollis	Holcus mollis	Aveneae	AL9942	Europe	AF457469	Htub 16	AF457507	Htef 23
Epichloë occultans	Lolium rigidum var. rottboellioides	Poeae	Lro1	ND	copy 1: AF176269 copy 2: AF176272	copy 1: Htub 3 copy 2: Htub 6	copy 1: ND copy 2: ND	copy 1: ND copy 2: ND
Epichloë occultans	Lolium rigidum var. rigidum	Poeae	Lrr2	ND	copy 1: AF176270 copy 2: AF176276	copy 1: Htub 4 copy 2: Htub 6	copy 1: ND copy 2: ND	copy 1: ND copy 2: ND
Epichloë occultans	Lolium rigidum var. rigidum	Poeae	Lrr1	ND	copy 1: AF176271 copy 2: AF176275	copy 1: Htub 5 copy 2: Htub 6	copy 1: AF457541 copy 2: AF457542	copy 1: Htef 33 copy 2: Htef 8
Epichloë occultans	Lolium multiflorum	Poeae	Lm2	ND	copy 1: AF176268 copy 2: AF176274	copy 1: Htub 3 copy 2: Htub 6	copy 1: ND copy 2: ND	copy 1: ND copy 2: ND
Epichloë pampeana	Bromus auleticus	Bromeae	BAFC1623	South America	copy 1: FJ147181 copy 2: FJ147188	copy 1: Htub 8 copy 2: Htub 31	copy 1: FJ190570 copy 2: FJ190578	copy 1: Htef 12 copy 2: Htef 44
Epichloë schardlii	Cinna arundinacea	Agrostideae	KC1	North America	copy 1: HM138504 copy 2: HM138505	copy 1: Htub 10 copy 2: Htub 15	copy 1: HM138506 copy 2: HM138507	copy 1: Htef 26 copy 2: Htef 38
Epichloë sibirica	Achnatherum sibiricum	Stipeae	MTI-H50	Asia	GQ421698	Htub 25	ND	ND
Epichloë sibirica	Achnatherum sibiricum	Stipeae	MTI-X47	Asia	GQ421706	Htub 25	ND	ND
Epichloë sibirica	Achnatherum sibiricum	Stipeae	MTI-X85	Asia	GQ421707	Htub 34	ND	ND
Epichloë siegelii	Lolium pratense	Poeae	ATCC 74483	Europe	copy 1: AF308138 copy 2: AF308139	copy 1: Htub 11 copy 2: Htub 8	copy 1: AF308132 copy 2: AF308133	copy 1: Htef 8 copy 2: Htef 20
Epichloë sinica	Roegneria spp.	Triticeae	Rxy6106	Asia	copy 1: EU409305 copy 2: EU409308	copy 1: Htub 27 copy 2: Htub 28	copy 1: EU409303 copy 2: FJ189478	copy 1: Htef 40 copy 2: Htef 43
Epichloë sinica	Roegneria spp.	Triticeae	Rxy6107	Asia	copy 1: EU409306 copy 2: EU409309	copy 1: Htub 27 copy 2: Htub 29	copy 1: EU409302 copy 2: ND	copy 1: Htef 40 copy 2: ND
Epichloë sinica	Roegneria spp.	Triticeae	Rts2102	Asia	copy 1: EU409307 copy 2: FJ189479	copy 1: Htub 27 copy 2: Htub 32	copy 1: EU409301 copy 2: FJ189476	copy 1: Htef 40 copy 2: Htef 42
Epichloë sinofestucae	Festuca parvigluma	Poeae	Fnj4602	Asia	copy 1: FJ211211 copy 2: FJ211212	copy 1: Htub 33 copy 2: Htub 10	copy 1: FJ211201 copy 2: FJ211202	copy 1: Htef 45 copy 2: Htef 46
Epichloë sinofestucae	Festuca parvigluma	Poeae	Fnj4603	Asia	copy 1: FJ211213 copy 2: FJ211214	copy 1: Htub 21 copy 2: Htub 10	copy 1: FJ211203 copy 2: FJ211204	copy 1: Htef 47 copy 2: Htef 46
Epichloë sinofestucae	Festuca parvigluma	Poeae	Fnj4604	Asia	copy 1: FJ211215 copy 2: FJ211216	copy 1: Htub 21 copy 2: Htub 10	copy 1: FJ211205 copy 2: FJ211206	copy 1: Htef 45 copy 2: Htef 46
Epichloë sinofestucae	Festuca parvigluma	Poeae	Fnj6605	Asia	copy 1: FJ211217 copy 2: FJ211218	copy 1: Htub 21 copy 2: Htub 10	copy 1: FJ211207 copy 2: FJ211208	copy 1: Htef 48 copy 2: Htef 46
Epichloë stromatolonga	Calamagrostis epigeios	Aveneae	Cnj6617	Asia	EU526824	Htub 30	EU526820	Htef 41
Epichloë stromatolonga	Calamagrostis epigeios	Aveneae	Cnj6620	Asia	EU526825	Htub 30	EU526821	Htef 41
Epichloë sylvatica	Hordelymus europaeus	Triticeae	E1_5	Europe	JF718479	Htub 42	JF718532	Htef 16
Epichloë sylvatica	Brachypodium sylvaticum	Brachypodieae	Brhs6402	Asia	KC936106	Htub 29	EU709884	Htef 15
Epichloë sylvatica	Brachypodium sylvaticum	Brachypodieae	Brhs6410	Asia	KC936107	Htub 29	EU709888	Htef 15
Epichloë sylvatica	Brachypodium sylvaticum	Brachypodieae	Brhs6710	Asia	KC936108	Htub 29	EU709885	Htef 15
Epichloë sylvatica	Brachypodium sylvaticum	Brachypodieae	Brhs6914	Asia	KC936109	Htub 29	EU709886	Htef 15
Epichloë sylvatica	Brachypodium sylvaticum	Brachypodieae	ATCC 200748	Asia	L78278	Htub 29	AF231218	Htef 15
Epichloë sylvatica	Brachypodium sylvaticum	Brachypodieae	ATCC 200751	Europe	L78291	Htub 42	AF231219	Htef 16
Epichloë sylvatica subsp. pollinensis	Hordelymus europaeus	Triticeae	A2_6	Europe	JF718439	Htub 40	JF718492	Htef 53
Epichloë tembladerae	Poa huecu	Poeae	ATCC 200844	North America	copy 1: AF323389 copy 2: AF323390	copy 1: Htub 14 copy 2: Htub 15	copy 1: AF323407 copy 2: AF323408	copy 1: Htef 12 copy 2: Htef 22
Epichloë tembladerae	Festuca arizonica	Poeae	e4055	North America	copy 1: AF457496 copy 2: AF457497	copy 1: Htub 8 copy 2: Htub 15	copy 1: AF457545 copy 2: AF457544	copy 1: Htef 12 copy 2: Htef 22
Epichloë tembladerae	Bromus setifolius	Bromeae	Bs532	South America	copy 1: AY707695 copy 2: AY707721	copy 1: Htub 8 copy 2: Htub 15	copy 1: AY707663 copy 2: AY707676	copy 1: Htef 12 copy 2: Htef 22
Epichloë tembladerae	Bromus auleticus	Bromeae	Ba355	South America	copy 1: AY707699 copy 2: AY707725	copy 1: Htub 8 copy 2: Htub 15	copy 1: AY707657 copy 2: AY707686	copy 1: Htef 12 copy 2: Htef 22
Epichloë tembladerae	Festuca argentina	Poeae	Fa2203	South America	copy 1: AY707701 copy 2: AY707727	copy 1: Htub 8 copy 2: Htub 15	copy 1: ND copy 2: ND	copy 1: ND copy 2: ND
Epichloë tembladerae	Melica stuckertii	Meliceae	Ms803	South America	copy 1: AY707711 copy 2: AY707737	copy 1: Htub 8 copy 2: Htub 15	copy 1: AY707654 copy 2: AY707690	copy 1: Htef 12 copy 2: Htef 22
Epichloë tembladerae	Phleum alpinum	Aveneae	Phc755	South America	copy 1: AY707719 copy 2: AY707745	copy 1: Htub 8 copy 2: Htub 15	copy 1: ND copy 2: ND	copy 1: ND copy 2: ND
Epichloë typhina	Phleum pratense	Aveneae	CBS 102658	Europe	AF250753	Htub 9	ND	ND
Epichloë typhina	Brachypodium phoenicoides	Brachypodieae	TC1	Europe	AM490796	Htub 23	ND	ND
Epichloë typhina	Puccinellia distans	Poeae	AL0525/2	Europe	EU375739	Htub 9	ND	ND
Epichloë typhina	Puccinellia distans	Poeae	AL9725	Europe	EU375740	Htub 9	ND	ND
Epichloë typhina	Dactylis glomerata	Poaeae	E5088	Europe	KC936116	Htub 50	ND	ND
Epichloë typhina	Dactylis glomerata	Poaeae	E5350	Europe	KC936118	Htub 51	ND	ND
Epichloë typhina	Dactylis glomerata	Poaeae	E5347	Europe	KC936124	Htub 52	ND	ND
Epichloë typhina	Dactylis glomerata	Poaeae	E5146	Europe	KC936127	Htub 53	ND	ND
Epichloë typhina	Dactylis glomerata	Poaeae	E5090	Europe	KC936142	Htub 54	ND	ND
Epichloë typhina	Phleum pratense	Aveneae	CBS 102648	Europe	L78277	Htub 60	AF231227	Htef 18
Epichloë typhina	Anthoxanthum odoratum	Aveneae	ATCC 200738	Europe	L78288	Htub 62	AF231222	Htef 17
Epichloë typhina subsp. clarkii	Holcus lanatus	Poeae	ATCC 200742	Europe	L78281	Htub 61	AF231206	Htef 10
Epichloë typhina subsp. poae	Poa pratensis	Poeae	E1154	Europe	AF250757	Htub 10	ND	ND
Epichloë typhina subsp. poae	Poa sylvestris	Poeae	e1097	Europe	AY163832	Htub 10	AY166647	Htef 26
Epichloë typhina subsp. poae	Poa secunda subsp. junicifolia	Poeae	e187	North America	JQ756453	Htub 15	JQ756452	Htef 58
Epichloë typhina subsp. poae	Poa nemoralis	Poeae	E5361	North America	KC936113	Htub 49	ND	ND
Epichloë typhina subsp. poae	Poa nemoralis	Poeae	E5102	North America	KC936114	Htub 2	ND	ND
Epichloë typhina subsp. poae	Poa nemoralis	Poeae	E5100	North America	KC936115	Htub 15	ND	ND
Epichloë typhina subsp. poae	Poa pratensis	Poeae	ATCC 201669	Europe	L78284	Htub 10	AF231231	Htef 19
Epichloë typhina subsp. poae var. aonikenkana	Bromus setifolius	Bromeae	Bs420	South America	AY707694	Htub 15	AY707651	Htef 36
Epichloë typhina subsp. poae var. canariensis	Lolium edwardii	Poeae	e989	Europe	AF176266	Htub 2	AF457543	Htef 34
Epichloë typhina subsp. poae var. huerfana	Festuca arizonica	Poeae	ATCC 64040	North America	AF457493	Htub 15	AF457537	Htef 31
Epichloë uncinata	Schedonorus pratensis	Poeae	CBS 102646	Europe	L06946	Htub 15	ND	ND
